# Supplementary material for: Long-term results after limited macular translocation surgery for wet age-related macular degeneration
Source: PLoS One. 2017 May 23;12(5):e0177241. doi: 10.1371/journal.pone.0177241 (PMC5441587; doi:10.1371/journal.pone.0177241)
Supplement: S1 File — (XLSX) [file pone.0177241.s001.xlsx]

## Sheet: Sheet1
	Age	Gender (M/F)	R/L	Period from the first visit to surgery	complication	Log MAR (Preoperative Va)	Log MAR (1 year after surgery)	Log MAR (2 year after surgery)	Log MAR (3 year after surgery)	Log MAR (4 year after surgery)	Log MAR (5 year after surgery)	Log MAR (Maximum Va)	Log MAR (Final VA)	Observation period	Axial length	The size of CNV	Foveal displacements
1	69	M	R	2	tear	-0.522879	-0.09691	-0.154902	0.0791812		-0.39794	0.0791812	-0.39794	6	22.59	2660	1280
2	74	F	R	9	reccurence	-1.39794	-1.39794	-1.39794	-1.30103	-1.30103	-1.39794	-1.22185	-1.39794	8	22.4	1730	1080
3	56	F	L	2.5	MH, reccurence	-0.823909	-0.30103	-0.39794	-0.522879	-0.30103	-0.200659	-0.30103	-0.30103	6	23.2	940	741
4	77	F	L	3.5	reccurence	-0.69897	-1		-1.52288	-1.52288	-1.30103	-1	-1.30103	6	23.04	650	621
5	68	M	R	0.5		-1.39794	-0.09691	0	0	0	0	0	0	5	23.08	2020	771
6	76	M	L	5	reccurence	-1.09691	-0.823909	-1.04576	-0.823909	-1	-1.30103	-0.69897	-1.39794	7	22.84	2150	868
7	56	F	R	3		-1.1549	-0.823909	-1.1549	-1.22185	-1.09691	-0.90309	-1.04576	-1	10	23.79	1590	1820
8	57	M	L	8		-0.69897		-0.221849	-0.221849	-0.60206	-0.69897	-0.154902	-0.30103	6	24.48	2350	1537
9	75	M	R	0.5		-1.1549	-0.823909	-0.823909	-0.522879	-0.522879	-0.60206	-0.522879	-0.60206	5	23.07	1020	1530
10	55	M	R	4	reccurence	-0.39794	-0.823909	-0.886057	-0.60206	-0.69897	-0.60206	-0.823909	-0.60206	6	23.95	3110	1530
11	60	F	L	2	reccurence	-1.22185	-0.823909	-0.886057	-1	-1	-0.60206	-0.823909	-0.69897	9	21.69	2720	1542
12	67	M	L	5	tear	-0.522879	-0.69897	-0.69897	-0.30103	-0.522879	-0.522879	-0.522879	-0.522879	5	22.37	1250	2040
13	72	M	R	2	tear	-1.09691	-1	-1.09691	-1.04576	-1.04576	-1.1549	-1	-1	9	23.23	1300	1080
14	80	M	R	4		-0.69897	-0.09691	-0.221849	-0.221849	-0.221849	-0.30103	-0.09691	-0.30103	5	22.47	770	1440
15	74	M	L	2		-0.522879	-0.69897	-0.39794	-1	-0.522879	-0.522879	-0.39794	-0.522879	5	.	2040	1920
16	60	F	L	2	diplopia	-0.69897	-0.69897	-0.522879	-0.39794	-0.39794	-0.39794	-0.69897	-0.39794	7	23.69	1020	1350
17	60	F	L	3.5		-0.522879	-0.09691	-0.09691	-0.09691	-0.221849	-0.09691	-0.09691	-0.09691	8	20.76	2120	1248
18	65	M	R	3		-1	-0.30103		-0.221849	-0.221849	-0.09691	-0.30103	-0.09691	9	24.66	1800	1180
19	41	M	L	0.5	reccurence	-0.30103	-0.154902	-0.154902	-0.154902	-0.30103	-0.30103	0	-0.49485	10	26.3	1750	1671
20	61	M	L	6		-0.69897	-0.522879	-0.823909	-1	-0.49485	-0.60206	-0.39794	-0.522879	10	24.81	1490	1200
Average	65.15			3.4		-0.83153	-0.593783	-0.610199	-0.605019	-0.631402	-0.600169	-0.50133	-0.597814	7.1	23.2853	1724	1322.45
SD	9.79406	M:13/F:7		2.30902		0.333307	0.382336	0.423224	0.475825	0.417487	0.418467	0.396595	0.419239	1.86096	1.23917	682.869	393.158
SE	2.19002			0.516313		0.0745297	0.085493	0.0946358	0.106398	0.093353	0.093572	0.0886812	0.0937448	0.416122	0.277086	152.694	87.9127
